# Supplementary material for: Exoskeleton may influence the internal body temperatures of Neotropical dung beetles (Col. Scarabaeinae)
Source: PeerJ. 2017 May 18;5:e3349. doi: 10.7717/peerj.3349 (PMC5438579; doi:10.7717/peerj.3349)
Supplement: Supplemental Information 1 — R raw data and R script [file peerj-05-3349-s001.zip]

Archive with 4 entries (4 files):
- data and models.RData
- Exoskeleton may influence the internal body temperatures.R
- peerj_scarab.R
- peerj_scarab.RData
