# Supplementary material for: Exoskeleton may influence the internal body temperatures of Neotropical dung beetles (Col. Scarabaeinae)
Source: PeerJ. 2017 May 18;5:e3349. doi: 10.7717/peerj.3349 (PMC5438579; doi:10.7717/peerj.3349)
Supplement: Supplemental Information 1 — R raw data and R script [file peerj-05-3349-s001.zip › Exoskeleton may influence the internal body temperatures.R]

## Exoskeleton may influence the internal body temperatures of Neotropical dung beetles (Col. Scarabaeinae)
## Amore, V., Hernández, M.I.M., Carrascal, L.M. & Lobo, J.M.*
## *corresponding author: mcnj117@mncn.csic.es
##
## script written by L.M. Carrascal
## DECEMBER 2016
##
##
## SELECT DATA FROM MS-EXCEL AND COPY TO THE CLIPBOARD
##
## IMPORT DATA
datos <- read.table("clipboard", header=T, sep="\t", dec=".")    ## importar desde portapapeles
##
## LOAD PACKAGES
library(MuMIn)    ## para AICc y r.squaredGLMM(modelo)
library(car)      ## para Anova(modelo, type=3) para equivalente a suma de tipo III; para boxCox(modelo, lambda=seq(-2,2, 1/100))
library(lmtest)   ## para obtener la p del modelo, en sustitución de anova(nulo, model, test="Chisq")
library(psych)    ## para uso del comando describe
library(phia)     ## para plots de interacciones
library(moments)  ## para obtener el sesgo, kurtosis y sus significaciones: kurtosis, anscombe.test, skewness, agostino.test
library(lattice)  ## para plots de residuos
library(MASS)       ## para usar dropterm y rlm
library(lmtest)     ## para usar coeftest y correcciones por heterocedasticidad
library(sandwich)   ## para correcciones de heterocedasticidad usando vcovHC
library(heplots)    ## para la estima de los valores de partial eta2
library(fit.models) ## para usar el comando leverage
library(DAAG)       ## para hacer validaciones cruzadas del modelo usando cv.lm
library(arm)        ## para correr simulaciones con modelos lm, glm, polr o merMod, y obtener coeficientes estandarizados beta
library(robustbase) ## para hacer estimas robustas usando lmrob
##
##
## what we have
names(datos)
str(datos)
##
## to see the levels of the factors
levels(datos$radiation)
levels(datos$spp)
levels(datos$sex)
##  to see the contrast vectors for factors with 7 and 2 levels
contr.sum(7)
contr.sum(2)
##
##
##
##
## WE BUILD GENERAL THREE-WAY FACTORIAL MODELS
## ... BUT FIRST DEFINING DEVIATION CONTRASTS (similar to those used by STATISTICA or SPSS)
options(contrasts=c(factor="contr.sum", ordered="contr.poly"))
##
## OUR TWO MODELS
## FOR HEATING RATE AT THE BEGINNING OF THE EXPERIMENTS (exponent c multiplied by 1,000 in order to avoid decimals)
modelo.exp.lin <- lm(exp_c1000 ~ temp_cont+ln_volume+residuos.peso.volumen+radiation*spp*sex, data=datos)
## FOR ASYMPTOTIC MAXIMUM TEMPERATURE REACHED AT THE END OF HEATING TRIALS
modelo.asint.lin <- lm(asint ~ temp_cont+ln_volume+residuos.peso.volumen+radiation*spp*sex, data=datos)
##
##
##
#############################################
## elegimos uno de los dos modelos previos ##
#############################################
## mirad, si fuese necesario, http://www.lmcarrascal.eu/cursos/pres1.pdf
modelo <- modelo.asint.lin
##
##
## VALORES MEDIOS y std.err; REPRESENTACIONES GRÁFICAS
## SIN AJUSTAR POR LAS COVARIANTES
modelo.sincovariantes <- update(modelo, .~. -temp_cont -ln_volume -density)
modelo.sincovariantes <- update(modelo, .~. -temp_cont -ln_volume -residuos.peso.volumen)
interactionMeans(modelo.sincovariantes)
plot(interactionMeans(modelo.sincovariantes, legend.margin=0.2))    ## abrir mucho horizontalmente el panel gráfico
## AJUSTADOS POR LAS COVARIANTES
interactionMeans(modelo)
plot(interactionMeans(modelo, legend.margin=0.2))    ## abrir mucho horizontalmente el panel gráfico
##
##
## POSTHOC Y PAIRWISE TESTS
## tests por parejas sin ajustar por las diferentes covariantes
pairwise.t.test(x=modelo$model[,1], g=datos$spp, p.adj="holm", pool.sd=FALSE)
pairwise.t.test(x=modelo$model[,1], g=datos$spp:datos$radiation, p.adj="holm", pool.sd=FALSE)
## tests por parejas ajustados por las diferentes covariantes
ajustados <- residuals(update(modelo, .~. -spp*radiation*sex))+mean(modelo$model[,1])
## limpiar la pantalla de plots
plot(ajustados~modelo$model[,1], xlab="variable respuesta")
abline(a=0, b=1, col="red", lwd=2)
abline(lm(ajustados~modelo$model[,1]), col="blue", lwd=2)
##
pairwise.t.test(x=ajustados, g=datos$spp, p.adj="holm", pool.sd=FALSE)
pairwise.t.test(x=ajustados, g=datos$spp:datos$radiation, p.adj="holm", pool.sd=FALSE)
## interacciones
testInteractions(modelo, adjustment="holm", fixed="spp", across="radiation")
testInteractions(modelo, adjustment="holm", fixed="spp", across="sex")
testInteractions(modelo, adjustment="holm", fixed="radiation", across="spp")
testInteractions(modelo, adjustment="holm", fixed="sex", across="spp")
testInteractions(modelo, adjustment="holm")
##
##
## PRUEBAS CANÓNICAS DE LA VALIDEZ DE NUESTRO MODELO
## RESIDUOS
hist(residuals(modelo), density=5, freq=FALSE, main="residuos del modelo")
  curve(dnorm(x, mean=mean(residuals(modelo)), sd=sd(residuals(modelo))), col="red", lwd=2, add=TRUE, yaxt="n")
plot(modelo$fitted.values, residuals(modelo), main="¿HAY HETEROCEDASTICIDAD?")
  abline(h=0, col="red")
par(mfcol=c(1,1))
par(mfcol=c(2,2))
plot(modelo, c(1:2,4,6))
par(mfcol=c(1,1))
##
## residuos studentizados (studres)
## Los residuos studentizados nos pueden dar una indicación de qué datos es probable que
## no pertenezcan a la población.  El valor crítico lo define la t de Student teniendo en cuenta
## los g.l. (error) del modelo. Valores mayores o menores de 2.0 (aprox p=0.05) o 2.7 (aprox p=0.01) son peligrosos.
plot(studres(modelo) ~ modelo$fitted.values)
identify(studres(modelo) ~ modelo$fitted.values)                   ## terminar dando clik en Finish
##
## Parametrización de la NORMALIDAD DE LOS RESIDUOS
## test de shapiro de normalidad de residuos
shapiro.test(residuals(modelo))
anscombe.test(residuals(modelo)) ## sí K>3 inflamos el error de tipo II; inflamos el error de tipo I si K<3
agostino.test(residuals(modelo)) ## si hay desvío de S=0 (en cualquier sentido), leve aumento del error de tipo I
##
##
## TEST DE HOMOGENEIDAD DE VARIANZAS a través de los niveles cruzados de los factores del diseño
##   The Levene test works well in the ANOVA framework, providing there are small to moderate deviations from the normality.
##   In this case, it outperfoms the Bartlett test. 
##     test de Levene (no admite covariantes)
## otra opción es center=mean (la del programa STATISTICA)
leveneTest(modelo$model[,1]~spp*sex*radiation, data=datos, center=median)
##
##
## PUNTOS INFLUYENTES-PERDIDOS
plot(cooks.distance(modelo)~leverage(modelo), col="darkgreen")
abline(h=4/length(modelo$residuals), col="red")
abline(v=2*(length(modelo$residuals)-modelo$df.residual-1)/length(modelo$residuals), col="red")
identify(cooks.distance(modelo)~leverage(modelo))                  ## terminar dando clik en Finish
##
plot(cooks.distance(modelo)~dffits(modelo), col="darkgreen")
abline(h=4/length(modelo$residuals), col="red")
abline(v=2*((length(modelo$residuals)-modelo$df.residual-1)/length(modelo$residuals))^0.5, col="red")
abline(v=-2*((length(modelo$residuals)-modelo$df.residual-1)/length(modelo$residuals))^0.5, col="red")
identify(cooks.distance(modelo)~dffits(modelo))                    ## terminar dando clik en Finish
##
##
##
## RESULTADOS DEL MODELO
## coeficientes, significaciones
summary(modelo)
##
##
## para estandarizar los coeficientes de regresión (a media cero y sd=1/2, en vez de a media cero y sd=1)
modelo.std <- standardize(modelo)
##
##
## ¿CUÁNTO EXPLICAMOS?
## IMPORTANCIA DE LOS EFECTOS EN EL MODELO (EFFECT SIZES)
## partición de la varianza
SStotal <- sum((modelo$model[,1]-mean(modelo$model[,1]))^2)
SSerror <- sum(residuals(modelo)^2)
SSmodelo <- SStotal-SSerror
tabla.ss <- as.data.frame(Anova(modelo, type=3, test="F"))
tabla.ss <- tabla.ss[-1,]
eta2 <- tabla.ss[,1]/SStotal                      ## proporción de la varianza explicada por los efectos
partialeta2 <- tabla.ss[,1]/(tabla.ss[,1]+SSerror)
tabla.ss <- data.frame(eta2, partialeta2,tabla.ss)
round(tabla.ss, 4)
##
R2 <- summary(modelo)$r.squared
print(c("R2 % =",round(R2*100, 2)), quote=FALSE)
##
##
## ¿CUÁL ES NUESTRA CAPACIDAD PARA PREDECIR?
## VALIDACIÓN CRUZADA DEL MODELO (CROSS-VALIDATION)
## para ver cómo de robusto es nuestro modelo en cuanto a sus predicciones
##   miramos sólo las figuras
##   las tablas de Analysis of Variance Table se corresponden con SS tipo-I; por tanto, ¡¡no utilizadlas!!
##   cambiad el valor de seed para diferentes procesos de validación cruzada; 
##   aquí determinado con el valor de la user-written function salida.cv(...)
salida.cv <- function(x){
  cv.linmod <- cv.lm(datos, modelo, m=5, seed=x, plotit=FALSE)     ## aquí en seed=x está el parámetro x que modificaremos
  R2cvmod <- cor(cv.linmod$cvpred, cv.linmod$Predicted)^2
  R2obscv <- cor(cv.linmod$cvpred, modelo$model[,1])^2
  encabezado <- paste("R2 model-crossval =", round(R2cvmod*100, 2)," %")
  Pobscv <- round(cor.test(cv.linmod$cvpred, modelo$model[,1], alternative="greater")$p.value,5)
  encabezados <- paste("R2 observed-crossval =", round(R2obscv*100, 2)," %   ; P = ", Pobscv)
  plot(cv.linmod$cvpred, modelo$model[,1], main=encabezados, xlab="PREDICHOS POR CROSSVALIDATION", ylab="VALORES OBSERVADOS", col="blue")
  abline(a=0, b=1, col="red", lwd=2)
}
## corremos 10 veces este bucle con valores de seed de 1 a 10
for (i in 1:10) {
  salida.cv(i)
}
##
##
##
## TABLA DE ANOVA del modelo para estima global de efectos
dropterm(modelo, ~., test="F", sorted=FALSE)
Anova(modelo, type=3, test="F", white.adjust=FALSE)
##
##
##
## EXAMEN DEL EFECTO DE LA VIOLACIÓN DEL SUPUESTO DE HOMOCEDASTICIDAD
## para la aproximación con tabla factorial: "hc3", "hc0", "hc1", "hc2", "hc4"
##     HC3 provides the best performance in small samples as it gives less weight to influential observations
##     HC4 further improves small sample performance, especially in the presence of influential observations
##         it is tailored to take into account the effect of leverage points in the design matrix on associated quasi-t tests
## mirad http://ftp.auckland.ac.nz/software/CRAN/doc/vignettes/sandwich/sandwich.pdf
Anova(modelo, type=3, test="F", white.adjust="hc4")
tmp1 <- Anova(modelo, type=3, test="F", white.adjust=FALSE)
tmp2 <- Anova(modelo, type=3, test="F", white.adjust="hc4")
tmp1[5] <- tmp2[2];   tmp1[6] <- tmp2[3]
colnames(tmp1) <- c("SS", "Df", "F", "P", "F_hc4", "P_hc4")
tabla.efecto.heterocedst <- tmp1
round(tabla.efecto.heterocedst, 5)
## para la aproximación con coeficientes
##     HC4m testing inference is more reliable than that based on HC4 standard errors under both normal and nonnormal random errors
Anova(modelo, type=3, test="F", white.adjust="hc4")
##
tabla1 <- as.table(coeftest(modelo, vcovHC(modelo, type="const")))
tabla2 <- as.table(coeftest(modelo, vcovHC(modelo, type="HC4m")))
tabla.efecto.heterocedst2 <- data.frame(tabla1[,2], tabla2[,2], tabla1[,4], tabla2[,4])
colnames(tabla.efecto.heterocedst2) <- c("se.original", "se.HC4m", "P.original", "P.HC4m")
round(tabla.efecto.heterocedst2, 5)
##
##
##
## ESTIMAS ROBUSTAS PARA DEFENDERNOS DE LA EXISTENCIA DE PUNTOS INFLUYENTES Y/O PERDIDOS
## si los resultados son parecidos a los proporcionados por nuestro modelo original (en R2, coeficientes y significaciones)
##   nos olvidamos de esos puntos y los desvíos de la normalidad
## lmrob: fast-S algorithms and heteroscedasticity and autocorrelation corrected (HAC) standard errors
eqt <- formula(modelo)
modelo.r <- lmrob(eqt, data=datos, method="SMDM", setting = "KS2014")
R2.r <- cor(modelo.r$model[,1],modelo.r$fitted.values)^2
print(c("R2 % del modelo robusto =", round(R2.r*100, 2)), quote="FALSE")
Anova(modelo.r, type=3, test="F")
plot(cooks.distance(modelo)~modelo.r$rweights)                  ## relación de los pesos del modelo.r con la distancia de Cook del modelo original
identify(cooks.distance(modelo)~modelo.r$rweights)
plot(modelo.r$rweights, dffits(modelo))
identify(modelo.r$rweights, dffits(modelo))
summary(modelo.r)
##
##
##
## BOOTSTRAPPING DE LOS COEFICIENTES DEL MODELO y ESTIMAS DE ERRORES ESTÁNDAR ROBUSTOS
## otra aproximación que valora la influencia de las observaciones influyentes y perdidas en los coeficientes, std.err y p's.
boot.modelo <- as.data.frame(bootCase(modelo, f.=coef, B=1000))          ## poner el número de simulaciones en B=...
## el 'standard error' de los coeficientes 'bootstrapped' es equivalente a la sd de la tabla siguiente; ¡¡¡¡ NO USAR EL VALOR se !!!!
tabla <- as.data.frame(describe(boot.modelo)[,c(1:4,11:12)])
tabla$t_Student <- tabla$mean/tabla$sd
ddf.fijos <- modelo$df.residual
tabla$p_boot <- round(2*pt(-abs(tabla$t_Student), df=ddf.fijos), 5)
n_simul <- tabla$n
coef_boot <- tabla$mean
se_boot <- tabla$sd
p_boot <- tabla$p_boot
coef_mod <- as.data.frame(summary(modelo)$coefficients)[,1]    ## los coeficientes observados en el modelo
se_mod <- as.data.frame(summary(modelo)$coefficients)[,2]      ## los errores estándar observados en el modelo
p_mod <- as.data.frame(summary(modelo)$coefficients)[,4]       ## las significaciones observadas en el modelo
## comparar las significaciones (p_), coeficientes (coef_) y errores estándar (se_) remuestreados (_boot) y del modelo original (_mod)
round(data.frame(n_simul, coef_boot, coef_mod, se_boot, se_mod, p_boot, p_mod, tabla[,c(5:6)]), 5)
##
##
##
##
##
##
## MODELOS MIXTOS
##
## Definimos los tipos de contrastes generales ... para cuando no usemos los específicos que nos interesen
options(contrasts=c(factor="contr.sum", ordered="contr.poly"))
## por si hay problemas incluimos control=mi.control en lmer(..., control=mi.control)
mi.control <- lmerControl(check.conv.grad=.makeCC(action ="ignore", tol=1e-6, relTol=NULL), optimizer="bobyqa", optCtrl=list(maxfun=100000))
##
##
##
## HACEMOS LOS MODELOS
##
## Intraclass correlation for species: the "unconditional means model"; Random intercept with fixed mean
modelo.exp.1 <- lmer(expon ~ 1 + (1|spp), data=datos, control=mi.control)
modelo.asint.1 <- lmer(asint ~ 1 + (1|spp), data=datos, control=mi.control)
##
## modelos de interés de random intercepts & fifxed slopes
modelo.exp.2 <- lmer(expon ~ temp_cont+ln_volume+density+radiation*sex + (1|spp), data=datos, control=mi.control)
modelo.asint.2 <- lmer(asint ~ temp_cont+ln_volume+density+radiation*sex + (1|spp), data=datos, control=mi.control)
##
## modelos de interés de random intercepts & random slopes
modelo.exp.3 <- lmer(expon ~ temp_cont+ln_volume+density+radiation*sex + (ln_volume|spp)+(density|spp)+(radiation|spp)+(sex|spp)+(radiation:sex|spp), data=datos, control=mi.control)
modelo.asint.3 <- lmer(asint ~ temp_cont+ln_volume+density+radiation*sex + (ln_volume|spp)+(density|spp)+(radiation|spp)+(sex|spp)+(radiation:sex|spp), data=datos, control=mi.control)
##
##
## modelos de interés de random intercepts & random slopes de efectos correlacionados
modelo.exp.4 <- lmer(expon ~ temp_cont+ln_volume+density+radiation*sex + (ln_volume+density+radiation*sex|spp), data=datos, control=mi.control)
modelo.asint.4 <- lmer(asint ~ temp_cont+ln_volume+density+radiation*sex + (ln_volume+density+radiation*sex|spp), data=datos, control=mi.control)
##
##
##
## PRIORIZACIÓN DE MODELOS
## comparamos los modelos con Akaike (AIC corregido por el tamaño muestral para pequeñas muestras)
AICc(modelo.exp.1, modelo.exp.2, modelo.exp.3, modelo.exp.4)
AICc(modelo.asint.1, modelo.asint.2, modelo.asint.3, modelo.asint.4)
##
##
## SIGNIFICACIÓN GLOBAL DEL MODELO (omnibus tests)
## Aproximación basada en likelihood ratio Tests (https://en.wikipedia.org/wiki/Likelihood-ratio_test)
##    poniendo antes el modelo más sencillo y luego el más complejo (para que los Df den positivos)
## comparando el modelo de interés random intercepts & fifxed slopes con Intraclass correlation for species
lrtest(modelo.exp.1, modelo.exp.2)
lrtest(modelo.asint.1, modelo.asint.2)
##
## comparamos los modelos "random intercepts & fifxed slopes" con "random intercepts & random slopes"
lrtest(modelo.exp.2, modelo.exp.3)
lrtest(modelo.asint.2, modelo.asint.3)
##
## comparamos dentro de los modelos "random intercepts & random slopes" los de efectos independientes (los .3) con los de efectos correlacionados (.4)
lrtest(modelo.exp.3, modelo.exp.4)
lrtest(modelo.asint.3, modelo.asint.4)
##
##
##
## ELEGIMOS UN MODELO para obtener los resultados, y lo asignamos a "modelo"
##   elijo para el exámen de efectos fijos: modelo.exp.4 y modelo.asint.4:
modelo <- modelo.exp.4
##
##
summary(modelo, ddf="Kenward-Roger")
##
##
## exploración visual global de los residuos
## mirad la página 49 de: http://www.lmcarrascal.eu/cursos/pres1.pdf
## mirad las páginas 24-26 de http://www.lmcarrascal.eu/cursos/pres3.pdf
hist(residuals(modelo), density=5, freq=FALSE, main="residuos del modelo")
curve(dnorm(x, mean=mean(residuals(modelo)), sd=sd(residuals(modelo))), col="red", lwd=2, add=TRUE, yaxt="n")
##
qqnorm(residuals(modelo), main="residuos del modelo")
qqline(residuals(modelo), col="red", lwd=2)
##
## ponemos en id; 1% de residuos extremos
qqmath(modelo, id=0.01)
##
plot(fitted(modelo), residuals(modelo), main="¿HAY HETEROCEDASTICIDAD?")
abline(h=0, col="red")
##
mcp.fnc(modelo)
##
##
## VARIANZA EXPLICADA
##   R2m: marginal R2 (the proportion of variance explained by the fixed factor(s) alone)
##   R2c: conditional R2 (the proportion of variance explained by both the fixed and random factors; i.e. the entire model)
r.squaredGLMM(modelo)
##
## tabla sintética de los resultados con la partición de la varianza (y magnitudes de efectos parciales)
## eta2 es la proporción de varianza explicada por cada efecto respecto a la varianza total de la respuesta
## partialeta2 es la proporción debida a cada efecto respecto a ese efecto y lo no explicado
SStotal <- sum((modelo@frame[,1]-mean(modelo@frame[,1]))^2)
SSerror <- sum(residuals(modelo)^2)
tabla.1 <- as.data.frame(Anova(modelo, type=3, test="F"))[-1,]
SS.efecto <- as.data.frame(anova(modelo, ddf="Kenward-Roger", type=3))[,1]
eta2 <- SS.efecto/SStotal
partialeta2 <- SS.efecto/(SS.efecto+SSerror)
tabla.SS <- data.frame(eta2, partialeta2, SS.efecto, tabla.1)
options(scipen=999)
print(tabla.SS, digits=4)
options(scipen=0)
##
##
## SIGNIFICACIONES DE LOS EFECTOS ALEATORIOS
rand(modelo)
##
##
## SIGNIFICACIONES DE LOS EFECTOS FIJOS
## tabla ANOVA del modelo usando la aproximación de Kenward-Roger
Anova(modelo, type=3, test="F")
ddf.fijos <- Anova(modelo, type=3, test="F")$Df.res
anova(modelo, ddf="Kenward-Roger", type=3)
##
##
## SIMULACIONES DEL MODELO MIXTO
## SIGNIFICACIONES Y COEFICIENTES mediante bootstrapping
## para Model-based (Semi-)Parametric Bootstrap for Mixed Models
##   porque nuestro modelo tiene un patrón de residuos "ligeramente" desviado de lo "canónico"
##   cambiamos level=0.99 para p=0.01
confint.fixed <- confint.merMod(modelo, parm="beta_", level=0.95, method="Wald", nsim=1000)
confint.fixed <- confint.merMod(modelo, parm="beta_", level=0.95, method="boot", boot.type="perc", nsim=100)
print(confint.fixed, digits=2)
##
## parametric bootstrap of the mixed model (fixed effects)
##   type= puede ser "parametric" o "semiparametric"
##   confidence intervals with finite-size corrections (important when the number of groups is <50)
mcmc.fixed <- bootMer(modelo, FUN=fixef, nsim=100, type="parametric", seed=1)
coef.mcmc.fixed <- as.data.frame(mcmc.fixed$t)
tabla.mixedmodel.simulada <- describe(coef.mcmc.fixed)[,c(1:4,11:12)]
colnames(tabla.mixedmodel.simulada)[4] <- "Std.Error"
tabla.mixedmodel.simulada$t_Student <- tabla.mixedmodel.simulada$mean/tabla.mixedmodel.simulada$Std.Error
tabla.mixedmodel.simulada$p_boot <- round(2*pt(-abs(tabla.mixedmodel.simulada$t_Student), df=ddf.fijos), 5)
coef_boot <- tabla.mixedmodel.simulada$mean
se_boot <- tabla.mixedmodel.simulada$Std.Error
p_boot <- tabla.mixedmodel.simulada$p_boot
coef_mod <- as.data.frame(summary(modelo)$coefficients)[,1]    ## los coeficientes observados en el modelo
se_mod <- as.data.frame(summary(modelo)$coefficients)[,2]      ## los errores estándar observados en el modelo
p_mod <- as.data.frame(summary(modelo)$coefficients)[,4]       ## las significaciones observadas en el modelo
## comparar las significaciones (p_), coeficientes (coef_) y errores estándar (se_) remuestreados y las observados
round(data.frame(coef_boot, coef_mod, se_boot, se_mod, p_boot, p_mod, ddf.fijos, tabla[,c(2, 5:6)]), 5)
##
##
##
##
##
## REGRESIÓN NO LINEAL
##   MODELO DE ASOCIACIÓN EXPONENCIAL TIPO 3
##   y = a*(b-exp(-c*x))
## introducid el número de columna con los datos de el ensayo de interés
columna <- 2
respuesta <- datos[,columna]
ecuacion1 <- nls(respuesta ~ a*(b-exp(-c*tiempo)), data=datos, control=nls.control(maxiter=100), model=TRUE, start=list(a=40, b=1, c=0.02))
ecuacion2 <- nls(respuesta ~ a*(1-exp(-c*tiempo)), data=datos, control=nls.control(maxiter=100), model=TRUE, start=list(a=40, c=0.02))
summary(ecuacion1)
summary(ecuacion2)
coeftest(ecuacion1)
coeftest(ecuacion2)
confint(ecuacion1, level=0.95)
confint(ecuacion2, level=0.95)
R2_1 <- cor(ecuacion1$model$respuesta, fitted(ecuacion1))^2
R2_2 <- cor(ecuacion2$model$respuesta, fitted(ecuacion2))^2
AICc(ecuacion1, ecuacion2)
encabezado <- paste(colnames(datos[columna]), ";    R2 =", round(R2_1, 3))
plot(respuesta~datos$tiempo, ylab="TEMPERATURA", xlab="TIEMPO (segundos)", main=encabezado)
abline(h=coeffs(ecuacion1)[1]*coeffs(ecuacion1)[2], col="red")
funcion1 <- function(x) coeffs(ecuacion1)[1]*(coeffs(ecuacion1)[2]-exp(-coeffs(ecuacion1)[3]*x))
funcion2 <- function(x) coeffs(ecuacion2)[1]*(1-exp(-coeffs(ecuacion2)[2]*x))
plot(funcion1, 0, 480, add=TRUE, col="blue", lwd=2)
plot(funcion2, 0, 480, add=TRUE, col="green", lwd=2)
##
##
##
##
##
## MULTIMODEL INFERENCE
options(na.action = "na.fail")
dredge.exp.lin2 <- dredge(modelo.exp.lin2, beta="sd", rank="AICc")
summary(model.avg(dredge.exp.lin2))
summary(model.avg(dredge.exp.lin2, subset=delta<10))
summary(model.avg(dredge.exp.lin2, cumsum(weight)<=0.95))
