# Supplementary material for: Exoskeleton may influence the internal body temperatures of Neotropical dung beetles (Col. Scarabaeinae)
Source: PeerJ. 2017 May 18;5:e3349. doi: 10.7717/peerj.3349 (PMC5438579; doi:10.7717/peerj.3349)
Supplement: Supplemental Information 1 — R raw data and R script [file peerj-05-3349-s001.zip › peerj_scarab.R]

##############################################################################################################
## Exoskeleton may influence the internal body temperatures of Neotropical dung beetles (Col. Scarabaeinae) ##
##                     Amore, V., Hernández, M.I.M., Carrascal, L.M. & Lobo, J.M.*                          ##
##                             *corresponding author: mcnj117@mncn.csic.es                                  ##
##                                   script written by L.M. Carrascal                                       ##
##                                             DECEMBER 2016                                                ##
##############################################################################################################

## IMPORT DATA from internet (web en lmcarrascal.eu)
meconecto <- url("http://www.lmcarrascal.eu/datos/peerj_scarab.RData")
load(meconecto)
close(meconecto); rm(meconecto)

## LOAD PACKAGES
library(car)        ## para Anova(modelo, type=3) para equivalente a suma de tipo III; para boxCox(modelo, lambda=seq(-2,2, 1/100))
library(phia)       ## para plots de interacciones
library(MASS)       ## para usar dropterm y rlm
library(sandwich)   ## para correcciones de heterocedasticidad usando vcovHC
library(heplots)    ## para la estima de los valores de partial eta2
library(DAAG)       ## para hacer validaciones cruzadas del modelo usando cv.lm
library(arm)        ## para correr simulaciones con modelos lm, glm, polr o merMod, y obtener coeficientes estandarizados beta
library(robustbase) ## para hacer estimas robustas usando lmrob


## what we have
names(datos)
str(datos)

## to see the levels of the factors
levels(datos$radiation)
levels(datos$spp)
levels(datos$sex)
##  to see the contrast vectors for factors with 7 and 2 levels
contr.sum(7)
contr.sum(2)


## WE BUILD GENERAL THREE-WAY FACTORIAL MODELS
## ... BUT FIRST WE DEFINE DEVIATION CONTRASTS (similar to those used by STATISTICA or SPSS)
options(contrasts=c(factor="contr.sum", ordered="contr.poly"))
##
## OUR TWO MODELS
## FOR HEATING RATE AT THE BEGINNING OF THE EXPERIMENTS (exponent c multiplied by 1,000 in order to avoid decimals)
modelo.exp.lin <- lm(exp_c1000 ~ temp_cont+ln_volume+residuos.peso.volumen+radiation*spp*sex, data=datos)
## FOR ASYMPTOTIC MAXIMUM TEMPERATURE REACHED AT THE END OF HEATING TRIALS
modelo.asint.lin <- lm(asint ~ temp_cont+ln_volume+residuos.peso.volumen+radiation*spp*sex, data=datos)


#############################################
##  choose one of the two previous models  ##
#############################################
## mirad, si fuese necesario, http://www.lmcarrascal.eu/cursos/pres1.pdf
modelo <- modelo.asint.lin


## VALORES MEDIOS y std.err; REPRESENTACIONES GRÁFICAS
## SIN AJUSTAR POR LAS COVARIANTES
modelo.sincovariantes <- update(modelo, .~. -temp_cont -ln_volume -residuos.peso.volumen)
interactionMeans(modelo.sincovariantes)
plot(interactionMeans(modelo.sincovariantes, legend.margin=0.2))    ## abrir mucho horizontalmente el panel gráfico

## AJUSTADOS POR LAS COVARIANTES
interactionMeans(modelo)
plot(interactionMeans(modelo, legend.margin=0.2))    ## abrir mucho horizontalmente el panel gráfico


## POSTHOC Y PAIRWISE TESTS
## tests por parejas sin ajustar por las diferentes covariantes
pairwise.t.test(x=modelo$model[,1], g=datos$spp, p.adj="holm", pool.sd=FALSE)
pairwise.t.test(x=modelo$model[,1], g=datos$spp:datos$radiation, p.adj="holm", pool.sd=FALSE)

## tests por parejas ajustados por las diferentes covariantes
ajustados <- residuals(update(modelo, .~. -spp*radiation*sex))+mean(modelo$model[,1])
dev.off() ## limpiar la pantalla de plots
plot(ajustados~modelo$model[,1], xlab="variable respuesta")
abline(a=0, b=1, col="red", lwd=2)
abline(lm(ajustados~modelo$model[,1]), col="blue", lwd=2)
pairwise.t.test(x=ajustados, g=datos$spp, p.adj="holm", pool.sd=FALSE)
pairwise.t.test(x=ajustados, g=datos$spp:datos$radiation, p.adj="holm", pool.sd=FALSE)

## interacciones
testInteractions(modelo, adjustment="holm", fixed="spp", across="radiation")
testInteractions(modelo, adjustment="holm", fixed="spp", across="sex")
testInteractions(modelo, adjustment="holm", fixed="radiation", across="spp")
testInteractions(modelo, adjustment="holm", fixed="sex", across="spp")
testInteractions(modelo, adjustment="holm")


## PRUEBAS CANÓNICAS DE LA VALIDEZ DE NUESTRO MODELO
## RESIDUOS
hist(residuals(modelo), density=5, freq=FALSE, main="residuos del modelo")
  curve(dnorm(x, mean=mean(residuals(modelo)), sd=sd(residuals(modelo))), col="red", lwd=2, add=TRUE, yaxt="n")
plot(modelo$fitted.values, residuals(modelo), main="¿HAY HETEROCEDASTICIDAD?")
  abline(h=0, col="red")
par(mfcol=c(1,1))
par(mfcol=c(2,2))
plot(modelo, c(1:2,4,6))
par(mfcol=c(1,1))


## MODEL RESULTS
## coeficientes, significaciones
summary(modelo)

## TABLA DE ANOVA del modelo para estima global de efectos
Anova(modelo, type=3, test="F", white.adjust=FALSE)

## para estandarizar los coeficientes de regresión (a media cero y sd=1/2, en vez de a media cero y sd=1)
modelo.std <- standardize(modelo)
summary(modelo.std)

## R2 of the model
R2 <- summary(modelo)$r.squared
print(c("R2 % =",round(R2*100, 2)), quote=FALSE)

## ¿CUÁNTO EXPLICAMOS?
## IMPORTANCIA DE LOS EFECTOS EN EL MODELO (EFFECT SIZES)
## partición de la varianza del modelo
SStotal <- sum((modelo$model[,1]-mean(modelo$model[,1]))^2)
SSerror <- sum(residuals(modelo)^2)
SSmodelo.noint <- SStotal-SSerror
tabla.ss <- as.data.frame(Anova(modelo, type=3, test="F"))
tabla.ss <- tabla.ss[-1,]
eta2 <- tabla.ss[,1]/SStotal                      ## proporción de la varianza explicada por los efectos
partialeta2 <- tabla.ss[,1]/(tabla.ss[,1]+SSerror)
tabla.ss <- data.frame(eta2, partialeta2,tabla.ss)
round(tabla.ss, 4)

## partición de la varianza del modelo de efectos principales
modelo.noint <- update(modelo, .~. -radiation*spp*sex +radiation+spp+sex)
SStotal <- sum((modelo.noint$model[,1]-mean(modelo.noint$model[,1]))^2)
SSerror <- sum(residuals(modelo.noint)^2)
SSmodelo.noint <- SStotal-SSerror
tabla.ss <- as.data.frame(Anova(modelo.noint, type=3, test="F"))
tabla.ss <- tabla.ss[-1,]
eta2 <- tabla.ss[,1]/SStotal                      ## proporción de la varianza explicada por los efectos
partialeta2 <- tabla.ss[,1]/(tabla.ss[,1]+SSerror)
tabla.ss <- data.frame(eta2, partialeta2,tabla.ss)
round(tabla.ss, 4)


## ¿CUÁL ES NUESTRA CAPACIDAD PARA PREDECIR?
## VALIDACIÓN CRUZADA DEL MODELO (CROSS-VALIDATION)
## para ver cómo de robusto es nuestro modelo en cuanto a sus predicciones
##   miramos sólo las figuras
##   las tablas de Analysis of Variance Table se corresponden con SS tipo-I; por tanto, ¡¡no utilizadlas!!
##   cambiad el valor de seed para diferentes procesos de validación cruzada; 
##   aquí determinado con el valor de la user-written function salida.cv(...)
salida.cv <- function(x){
  cv.linmod <- cv.lm(datos, modelo, m=5, seed=x, plotit=FALSE)     ## aquí en seed=x está el parámetro x que modificaremos
  R2cvmod <- cor(cv.linmod$cvpred, cv.linmod$Predicted)^2
  R2obscv <- cor(cv.linmod$cvpred, modelo$model[,1])^2
  encabezado <- paste("R2 model-crossval =", round(R2cvmod*100, 2)," %")
  Pobscv <- round(cor.test(cv.linmod$cvpred, modelo$model[,1], alternative="greater")$p.value,5)
  encabezados <- paste("R2 observed-crossval =", round(R2obscv*100, 2)," %   ; P = ", Pobscv)
  plot(cv.linmod$cvpred, modelo$model[,1], main=encabezados, xlab="PREDICHOS POR CROSSVALIDATION", ylab="VALORES OBSERVADOS", col="blue")
  abline(a=0, b=1, col="red", lwd=2)
}
## corremos 10 veces este bucle con valores de seed de 1 a 10
for (i in 1:10) {
  salida.cv(i)
}


## EXAMEN DEL EFECTO DE LA VIOLACIÓN DEL SUPUESTO DE HOMOCEDASTICIDAD
## para la aproximación con tabla factorial: "hc3", "hc0", "hc1", "hc2", "hc4"
##     HC3 provides the best performance in small samples as it gives less weight to influential observations
##     HC4 further improves small sample performance, especially in the presence of influential observations
##         it is tailored to take into account the effect of leverage points in the design matrix on associated quasi-t tests
## mirad http://ftp.auckland.ac.nz/software/CRAN/doc/vignettes/sandwich/sandwich.pdf
Anova(modelo, type=3, test="F", white.adjust="hc4")
tmp1 <- Anova(modelo, type=3, test="F", white.adjust=FALSE)
tmp2 <- Anova(modelo, type=3, test="F", white.adjust="hc4")
tmp1[5] <- tmp2[2];   tmp1[6] <- tmp2[3]
colnames(tmp1) <- c("SS", "Df", "F", "P", "F_hc4", "P_hc4")
tabla.efecto.heterocedst <- tmp1
round(tabla.efecto.heterocedst, 5)
## para la aproximación con coeficientes
##     HC4m testing inference is more reliable than that based on HC4 standard errors under both normal and nonnormal random errors
tabla1 <- as.table(coeftest(modelo, vcovHC(modelo, type="const")))
tabla2 <- as.table(coeftest(modelo, vcovHC(modelo, type="HC4m")))
tabla.efecto.heterocedst2 <- data.frame(tabla1[,2], tabla2[,2], tabla1[,4], tabla2[,4])
colnames(tabla.efecto.heterocedst2) <- c("se.original", "se.HC4m", "P.original", "P.HC4m")
round(tabla.efecto.heterocedst2, 5)


## ESTIMAS ROBUSTAS PARA DEFENDERNOS DE LA EXISTENCIA DE PUNTOS INFLUYENTES Y/O PERDIDOS
## si los resultados son parecidos a los proporcionados por nuestro modelo original (en R2, coeficientes y significaciones)
##   nos olvidamos de esos puntos y los desvíos de la normalidad
## lmrob: fast-S algorithms and heteroscedasticity and autocorrelation corrected (HAC) standard errors
eqt <- formula(modelo)
modelo.r <- lmrob(eqt, data=datos, method="SMDM", setting = "KS2014")
R2.r <- cor(modelo.r$model[,1],modelo.r$fitted.values)^2
print(c("R2 % del modelo robusto =", round(R2.r*100, 2)), quote="FALSE")
Anova(modelo.r, type=3, test="F")
summary(modelo.r)
plot(cooks.distance(modelo)~modelo.r$rweights)                  ## relación de los pesos del modelo.r con la distancia de Cook del modelo original
identify(cooks.distance(modelo)~modelo.r$rweights)
plot(modelo.r$rweights, dffits(modelo))
identify(modelo.r$rweights, dffits(modelo))
